# Supplementary material for: The effects of Pseudomonas strains isolated from Achnatherum inebrians on plant growth: A genomic perspective
Source: Environ Microbiol Rep. 2024 Oct 10;16(5):e70011. doi: 10.1111/1758-2229.70011 (PMC11465459; doi:10.1111/1758-2229.70011)
Supplement: Supplementary file 2 — Table S5. The id of gene islands predicted by seven strains and the information of gene fragments contained in the gene islands were involved in this paper. (Note: Because the attached table is too large, the title part of the chart, such as strain number, gene island number and gene number, has been marked with orange. The six‐key gene islands with high similarity mentioned in the paper, Sp10, Sp11 and Sp12, have been marked with blue background.) Table S6. Gene function annotation information of gene fragments contained in six gene islands with high similarity in Sp10, Sp11 and Sp12. (Note: Only genes annotated to KEGG function are listed; those that have not been annotated are not shown. As the table is too large, the title parts of the chart, such as strain number, gene island number and gene number, have been marked in orange. ‘✔’ represented a gene present in strain.) [file EMI4-16-e70011-s001.xlsx]

## Sheet: Table S5
Sp1		Sp3		Sp5		Sp7		Sp10		Sp12		Sp11
Genomic_island	gene_id	Genomic_island	gene_id	Genomic_island	gene_id	Genomic_island	gene_id	Genomic_island	gene_id	Genomic_island	gene_id	Genomic_island	gene_id	Genomic_island	gene_id	Genomic_island	gene_id
Genomic_island_1	GE000003—GE000023	Genomic_island_1	GE000116—GE000130	Genomic_island_1	GE000042—GE000048	Genomic_island_1	GE001894—GE001900	Genomic_island_1	GE000130—GE000139	Genomic_island_1	GE000129—GE000138	Genomic_island_1	GE000130—GE000139	Genomic_island_14	GE002998—GE003013	Genomic_island_27	GE007805—GE007834
Genomic_island_2	GE000161—GE000172	Genomic_island_2	GE000352—GE000358	Genomic_island_2	GE000412—GE000420	Genomic_island_2	GE001944—GE001952	Genomic_island_2	GE001091—GE001108	Genomic_island_2	GE001087—GE001104	Genomic_island_2	GE001088—GE001105	Genomic_island_15	GE003449—GE003463	Genomic_island_28	GE008144—GE008158
Genomic_island_3	GE000392—GE000408	Genomic_island_3	GE000673—GE000686	Genomic_island_3	GE000759—GE000767	Genomic_island_3	GE002379—GE002390	Genomic_island_3	GE001139—GE001152	Genomic_island_3	GE001135—GE001148	Genomic_island_3	GE001136—GE001149	Genomic_island_16	GE003491—GE003497	Genomic_island_29	GE008186—GE008192
Genomic_island_4	GE001589—GE001616	Genomic_island_4	GE000779—GE000787	Genomic_island_4	GE000774—GE000780	Genomic_island_4	GE002519—GE002541	Genomic_island_4	GE001161—GE001184	Genomic_island_4	GE001155—GE001219	Genomic_island_4	GE001156—GE001220	Genomic_island_17	GE003632—GE003647	Genomic_island_30	GE008328—GE008343
Genomic_island_5	GE001658—GE001665	Genomic_island_5	GE001129—GE001139	Genomic_island_5	GE000783—GE000791	Genomic_island_5	GE003194—GE003206	Genomic_island_5	GE001363—GE001374	Genomic_island_5	GE001359—GE001370	Genomic_island_5	GE001360—GE001371	Genomic_island_18	GE004071—GE004124	Genomic_island_31	GE008779—GE008793
Genomic_island_6	GE001854—GE001870	Genomic_island_6	GE001277—GE001283	Genomic_island_6	GE001191—GE001201	Genomic_island_6	GE003209—GE003219	Genomic_island_6	GE001396—GE001463	Genomic_island_6	GE001392—GE001458	Genomic_island_6	GE001393—GE001460	Genomic_island_19	GE005436—GE005442	Genomic_island_32	GE008821—GE008827
Genomic_island_7	GE002170—GE002176	Genomic_island_7	GE001596—GE001603	Genomic_island_7	GE001684—GE001709	Genomic_island_7	GE004098—GE004105	Genomic_island_7	GE001627—GE001734	Genomic_island_7	GE001623—GE001730	Genomic_island_7	GE001696—GE001730	Genomic_island_20	GE005592—GE005601	Genomic_island_33	GE008962—GE008977
Genomic_island_8	GE003382—GE003388	Genomic_island_8	GE001662—GE001669	Genomic_island_8	GE001733—GE001740	Genomic_island_8	GE004476—GE004489	Genomic_island_8	GE001869—GE001876	Genomic_island_8	GE001865—GE001872	Genomic_island_8	GE001865—GE001872	Genomic_island_21	GE006689—GE006700	Genomic_island_34	GE009401—GE009454
Genomic_island_9	GE003424—GE003461	Genomic_island_9	GE002879—GE002889	Genomic_island_9	GE001899—GE001913			Genomic_island_9	GE002271—GE002289	Genomic_island_9	GE002267—GE002287	Genomic_island_9	GE002265—GE002287	Genomic_island_22	GE006722—GE006789	Genomic_island_35	GE010766—GE010772
Genomic_island_10	GE003468—GE003496	Genomic_island_10	GE003087—GE003102	Genomic_island_10	GE001923—GE001931			Genomic_island_10	GE002480—GE002509	Genomic_island_10	GE002303—GE002321	Genomic_island_10	GE002303—GE002321	Genomic_island_23	GE007025—GE007059
Genomic_island_11	GE003499—GE003532	Genomic_island_11	GE003904—GE003914	Genomic_island_11	GE002465—GE002507			Genomic_island_11	GE002822—GE002833	Genomic_island_11	GE002476—GE002505	Genomic_island_11	GE002476—GE002505	Genomic_island_24	GE007194—GE007201
Genomic_island_12	GE003800—GE003807	Genomic_island_12	GE004054—GE004067	Genomic_island_12	GE003727—GE003743			Genomic_island_12	GE003002—GE003017	Genomic_island_12	GE002815—GE002829	Genomic_island_12	GE002815—GE002829	Genomic_island_25	GE007594—GE007616
Genomic_island_13	GE003857—GE003896	Genomic_island_13	GE004436—GE004442	Genomic_island_13	GE003779—GE003788			Genomic_island_13	GE003441—GE003494	Genomic_island_13	GE002857—GE002863	Genomic_island_13	GE002857—GE002863	Genomic_island_26	GE007632—GE007650
Genomic_island_14	GE003922—GE003933	Genomic_island_14	GE004445—GE004462	Genomic_island_14	GE003797—GE003819			Genomic_island_14	GE004807—GE004813	Genomic_island_14	GE002998—GE003013
Genomic_island_15	GE004057—GE004066	Genomic_island_15	GE004682—GE004697	Genomic_island_15	GE004445—GE004452					Genomic_island_15	GE003449—GE003463
Genomic_island_16	GE005068—GE005078	Genomic_island_16	GE004738—GE004759							Genomic_island_16	GE003491—GE003497
Genomic_island_17	GE005128—GE005139	Genomic_island_17	GE004807—GE004838							Genomic_island_17	GE003632—GE003647
Genomic_island_18	GE005580—GE005605	Genomic_island_18	GE004902—GE004916							Genomic_island_18	GE004071—GE004124
Genomic_island_19	GE005842—GE005858									Genomic_island_19	GE005436—GE005442

## Sheet: Table S6
Genomic_island_1	Sp10	Sp11	Sp12	KEGG功能注释	Genomic_island_2	Sp10	Sp11	Sp12	KEGG功能注释	Genomic_island_3	Sp10	Sp11	Sp12	KEGG功能注释	Genomic_island_5	Sp10		Sp11	Sp12	KEGG功能注释	Genomic_island_6	Sp10	Sp11	Sp12	KEGG功能注释	Genomic_island_8		Sp10	Sp11	Sp12		KEGG功能注释
GE000132	✔	✔	✔	membrane fusion protein, adhesin transport system	GE001087			✔	TolB protein	GE001137		✔	✔	transposase, IS5 family	GE001359				✔	two-component system, sensor histidine kinase SagS	GE001394		✔	✔	mercuric reductase	GE001867			✔	✔		GntR family transcriptional regulator, transcriptional repressor for pyruvate dehydrogenase complex
GE000133	✔	✔	✔	ATP-binding cassette, subfamily C, bacterial LapB	GE001088		✔	✔	peptidoglycan-associated lipoprotein	GE001140	✔	✔	✔	transposase, IS5 family	GE001360			✔	✔	uncharacterized protein	GE001400	✔	✔	✔	2-dehydro-3-deoxyphosphooctonate aldolase (KDO 8-P synthase)	GE001868			✔	✔		aerobic C4-dicarboxylate transport protein
GE000134	✔	✔	✔	surface adhesion protein	GE001090		✔	✔	7-carboxy-7-deazaguanine synthase	GE001142	✔	✔	✔	DNA polymerase V	GE001361			✔	✔	L-methionine (R)-S-oxide reductase	GE001403	✔	✔	✔	streptomycin 3"-kinase	GE001869		✔	✔	✔		methylenetetrahydrofolate dehydrogenase (NADP+) / methenyltetrahydrofolate cyclohydrolase
GE000136	✔	✔	✔	taurine dioxygenase	GE001091	✔	✔	✔	7-cyano-7-deazaguanine synthase	GE001144	✔	✔	✔	phosphonate transport system ATP-binding protein	GE001367	✔		✔	✔	4-hydroxyphenylpyruvate dioxygenase	GE001404	✔	✔	✔	streptomycin 6-kinase	GE001871		✔	✔	✔		trigger factor
GE000137	✔	✔	✔	NitT/TauT family transport system substrate-binding protein	GE001096	✔	✔	✔	antitoxin ParD1/3/4	GE001145	✔	✔	✔	phosphonate transport system substrate-binding protein	GE001368	✔		✔	✔	Lrp/AsnC family transcriptional regulator, leucine-responsive regulatory protein	GE001405	✔	✔	✔	2-dehydro-3-deoxyphosphooctonate aldolase	GE001872		✔	✔	✔		ATP-dependent Clp protease, protease subunit
GE000138	✔	✔	✔	NitT/TauT family transport system ATP-binding protein						GE001146	✔	✔	✔	phosphonate transport system permease protein	GE001369	✔		✔	✔	copper chaperone	GE001415	✔	✔	✔	DNA repair protein RadC	GE001873		✔			ATP-dependent Clp protease ATP-binding subunit
GE000139	✔	✔		NitT/TauT family transport system permease protein						GE001147	✔	✔	✔	phosphonate dehydrogenase	GE001371	✔		✔		ferredoxin, 2Fe-2S	GE001430	✔	✔	✔	adenine-specific DNA-methyltransferase	GE001874		✔				ATP-dependent Lon protease
										GE001149	✔	✔		transposase, IS5 family	GE001372	✔				MerR family transcriptional regulator, gold-responsive activator of gol and ges genes	GE001431	✔	✔	✔	type III restriction enzyme	GE001875		✔				DNA-binding protein HU-beta
										GE001150	✔			tRNA (uracil-5-)-methyltransferase	GE001373	✔				Au+-exporting ATPase	GE001440	✔	✔	✔	putative ATP-dependent endonuclease of the OLD family	GE001876		✔				peptidyl-prolyl cis-trans isomerase D
										GE001151	✔			hydroxyacylglutathione hydrolase							GE001441	✔	✔	✔	DNA helicase II / ATP-dependent DNA helicase PcrA
										GE001152	✔			3-ketosteroid 9alpha-monooxygenase subunit B							GE001444	✔	✔	✔	RNA-directed DNA polymerase
